# Supplementary material for: ﻿Three new species of the Neotropical genus Smilidarnis Andrade (Hemiptera, Membracidae)
Source: Zookeys. 2023 Aug 8;1174:85–95. doi: 10.3897/zookeys.1174.103324 (PMC10848836; doi:10.3897/zookeys.1174.103324)
Supplement: XML Treatment for Smilidarnis [file zookeys.1174.103324-treatment1.xml]

<!DOCTYPE tp:taxon-treatment
  PUBLIC "-//TaxonX//DTD Taxonomic Treatment Publishing DTD v0 20100105//EN" "tax-treatment-NSO.dtd">
<tp:taxon-treatment xmlns:tp="http://www.plazi.org/taxpub"><tp:treatment-meta><kwd-group><label>Taxon classification</label><kwd>
              <named-content content-type="kingdom">Animalia</named-content>
            </kwd><kwd>
              <named-content content-type="order">Hemiptera</named-content>
            </kwd><kwd>
              <named-content content-type="family">Membracidae</named-content>
            </kwd></kwd-group><mixed-citation publication-type="journal"><person-group><name><surname>McKamey</surname><given-names>Stuart H.</given-names></name></person-group><article-title>﻿Three new species of the Neotropical genus <italic><tp:taxon-name><tp:taxon-name-part taxon-name-part-type="genus" reg="Smilidarnis">Smilidarnis</tp:taxon-name-part></tp:taxon-name></italic> Andrade (<tp:taxon-name><tp:taxon-name-part taxon-name-part-type="order">Hemiptera</tp:taxon-name-part></tp:taxon-name>, <tp:taxon-name><tp:taxon-name-part taxon-name-part-type="family">Membracidae</tp:taxon-name-part></tp:taxon-name>)</article-title><source>Zookeys</source><day>08</day><month>08</month><year>2023</year><volume>1174</volume><fpage>85</fpage><lpage>95</lpage><pub-id pub-id-type="doi">10.3897/zookeys.1174.103324</pub-id></mixed-citation></tp:treatment-meta><tp:nomenclature><label>﻿</label><tp:taxon-name>
            <object-id xmlns:xlink="http://www.w3.org/1999/xlink" content-type="arpha" xlink:type="simple">C64FD89C-B8B3-5D11-8624-96E983168D56</object-id>
            <tp:taxon-name-part taxon-name-part-type="genus" reg="Smilidarnis">Smilidarnis</tp:taxon-name-part>
          </tp:taxon-name><tp:taxon-authority>Andrade 1989: 695</tp:taxon-authority></tp:nomenclature><tp:treatment-sec sec-type="type species" id="SECID0ETNAC"><title>Type species.</title><p><italic><tp:taxon-name><tp:taxon-name-part taxon-name-part-type="genus" reg="Smergotomia">S.</tp:taxon-name-part><tp:taxon-name-part taxon-name-part-type="species" reg="fasciatus">fasciatus</tp:taxon-name-part></tp:taxon-name></italic><xref ref-type="bibr" rid="B2">Andrade 1989</xref>: 696.</p></tp:treatment-sec><tp:treatment-sec sec-type="diagnosis" id="SECID0EIOAC"><title>Diagnosis.</title><p>Pronotum with 3 posterior spines; forewing (Fig. <xref ref-type="fig" rid="F1">1</xref>) with veins R, M, and Cu fused basally, R and M strongly divergent at about 1/3 distance of wing length, with crossvein s (between radial veins), 1 r-m and 2 m-cu crossveins; hind wing (Fig. <xref ref-type="fig" rid="F1">1</xref>) with 1 r-m and 1 m-cu crossvein; metathoracic trochanters without apposed processes; metathoracic tibia chaetotaxy variable.</p></tp:treatment-sec><tp:treatment-sec sec-type="distribution" id="SECID0EWOAC"><title>Distribution.</title><p>South America.</p></tp:treatment-sec><tp:treatment-sec sec-type="notes" id="SECID0E2OAC"><title>Notes.</title><p>The only discrepancy between the generic description by <xref ref-type="bibr" rid="B2">Andrade (1989)</xref> and the newly described species is that he reported metathoracic tibial cucullate rows II and III double and, by implication, row I single. This pattern is also found in <tp:taxon-name><tp:taxon-name-part taxon-name-part-type="tribe">Ceresini</tp:taxon-name-part></tp:taxon-name> (<xref ref-type="bibr" rid="B5">Deitz 1975</xref>). In contrast, <italic><tp:taxon-name><tp:taxon-name-part taxon-name-part-type="genus" reg="Smilidarnis">S.</tp:taxon-name-part><tp:taxon-name-part taxon-name-part-type="species" reg="duocornus">duocornus</tp:taxon-name-part></tp:taxon-name></italic> has row I absent and <italic><tp:taxon-name><tp:taxon-name-part taxon-name-part-type="genus" reg="Smilidarnis">S.</tp:taxon-name-part><tp:taxon-name-part taxon-name-part-type="species" reg="robustus">robustus</tp:taxon-name-part></tp:taxon-name></italic> has rows I and III double and row II absent. Among <tp:taxon-name><tp:taxon-name-part taxon-name-part-type="subfamily">Darninae</tp:taxon-name-part></tp:taxon-name>, some <tp:taxon-name><tp:taxon-name-part taxon-name-part-type="tribe">Darnini</tp:taxon-name-part></tp:taxon-name> and some <tp:taxon-name><tp:taxon-name-part taxon-name-part-type="tribe">Hemikypthini</tp:taxon-name-part></tp:taxon-name> lack tibial cucullate setae row I, but only some <tp:taxon-name><tp:taxon-name-part taxon-name-part-type="tribe">Hemikypthini</tp:taxon-name-part></tp:taxon-name> lack row II (<xref ref-type="bibr" rid="B5">Deitz 1975</xref>). Consequently, leg chaetotaxy does not provide evidence resolving the relationship of <italic><tp:taxon-name><tp:taxon-name-part taxon-name-part-type="genus" reg="Smilidarnis">Smilidarnis</tp:taxon-name-part></tp:taxon-name></italic> to other treehoppers.</p><p>The forewing venation of the three new species described here matches that of <italic><tp:taxon-name><tp:taxon-name-part taxon-name-part-type="genus" reg="Smergotomia">S.</tp:taxon-name-part><tp:taxon-name-part taxon-name-part-type="species" reg="fasciatus">fasciatus</tp:taxon-name-part></tp:taxon-name></italic>, in that the veins R<sub>4+5</sub> and M<sub>1+2</sub> are distally separate; in <italic><tp:taxon-name><tp:taxon-name-part taxon-name-part-type="genus" reg="Smergotomia">S.</tp:taxon-name-part><tp:taxon-name-part taxon-name-part-type="species" reg="concolor">concolor</tp:taxon-name-part></tp:taxon-name></italic> Andrade, those veins are confluent for short distance before the apex. Among all five species of <italic><tp:taxon-name><tp:taxon-name-part taxon-name-part-type="genus" reg="Smilidarnis">Smilidarnis</tp:taxon-name-part></tp:taxon-name></italic>, only <italic><tp:taxon-name><tp:taxon-name-part taxon-name-part-type="genus" reg="Smergotomia">S.</tp:taxon-name-part><tp:taxon-name-part taxon-name-part-type="species" reg="concolor">concolor</tp:taxon-name-part></tp:taxon-name></italic> has the forewing veins R and M fused then separated preapically (as in <tp:taxon-name><tp:taxon-name-part taxon-name-part-type="subfamily">Smiliinae</tp:taxon-name-part></tp:taxon-name>). <italic><tp:taxon-name><tp:taxon-name-part taxon-name-part-type="genus" reg="Smilidarnis">Smilidarnis</tp:taxon-name-part><tp:taxon-name-part taxon-name-part-type="species" reg="duocornus">duocornus</tp:taxon-name-part></tp:taxon-name></italic> and S. <italic><tp:taxon-name><tp:taxon-name-part taxon-name-part-type="genus" reg="Smilidarnis"/><tp:taxon-name-part taxon-name-part-type="species" reg="robustus">robustus</tp:taxon-name-part></tp:taxon-name></italic> resemble each other in the shape of the frontoclypeus and pronotum, as do the other three species resemble each other in these respects.</p><p>In some membracids, the presence of abdominal fossae or digitate processes in adults (e.g., see <xref ref-type="bibr" rid="B5">Deitz 1975</xref>: fig. 3a) are indicators of scoli in nymphs; the absence of these suggests that the nymphs of <italic><tp:taxon-name><tp:taxon-name-part taxon-name-part-type="genus" reg="Smilidarnis">Smilidarnis</tp:taxon-name-part></tp:taxon-name></italic> probably lack scoli. Further collecting of these exceedingly rare treehoppers and happenstance rearing is needed to elucidate their biology and immatures.</p></tp:treatment-sec><tp:treatment-sec><!--Section generated to contain objects referenced in tp:taxon-treatment.--><fig id="F1" position="float" orientation="portrait"><object-id xmlns:xlink="http://www.w3.org/1999/xlink" content-type="doi" xlink:type="simple">10.3897/zookeys.1174.103324.figure1</object-id><object-id xmlns:xlink="http://www.w3.org/1999/xlink" content-type="arpha" xlink:type="simple">D2660C80-9735-5C53-A88D-5CA5D1E1B97E</object-id><label>Figure 1.</label><caption><p><italic><tp:taxon-name><tp:taxon-name-part taxon-name-part-type="genus" reg="Smilidarnis">Smilidarnis</tp:taxon-name-part><tp:taxon-name-part taxon-name-part-type="species" reg="robustus">robustus</tp:taxon-name-part></tp:taxon-name></italic> sp. nov., forewing and hind wing.</p></caption><graphic xmlns:xlink="http://www.w3.org/1999/xlink" xlink:href="zookeys-1174-085_article-103324__-g001.jpg" position="float" orientation="portrait" xlink:type="simple" id="oo_890186.jpg"><uri content-type="original_file" xlink:type="simple">https://binary.pensoft.net/fig/890186</uri></graphic></fig></tp:treatment-sec><ref-list><ref id="B2"><mixed-citation xmlns:xlink="http://www.w3.org/1999/xlink" xlink:type="simple"><person-group><name name-style="western"><surname>Andrade</surname><given-names>GS</given-names></name></person-group> (<year>1989</year>) <article-title><italic><tp:taxon-name><tp:taxon-name-part taxon-name-part-type="genus">Smilidarnis</tp:taxon-name-part></tp:taxon-name></italic>, a new genus with two new species of <tp:taxon-name><tp:taxon-name-part taxon-name-part-type="family">Membracidae</tp:taxon-name-part></tp:taxon-name> from South America (<tp:taxon-name><tp:taxon-name-part taxon-name-part-type="suborder">Homoptera</tp:taxon-name-part></tp:taxon-name>).</article-title><source>Revista Brasileira de Zoologia</source><volume>6</volume>(<issue>4</issue>): <fpage>695</fpage>–<lpage>699</lpage>. <ext-link xlink:href="10.1590/S0101-81751989000400015" ext-link-type="doi" xlink:type="simple">https://doi.org/10.1590/S0101-81751989000400015</ext-link></mixed-citation></ref><ref id="B5"><mixed-citation xmlns:xlink="http://www.w3.org/1999/xlink" xlink:type="simple"><person-group><name name-style="western"><surname>Deitz</surname><given-names>LL</given-names></name></person-group> (<year>1975</year>) <article-title>Classification of the higher categories of the New World treehoppers (<tp:taxon-name><tp:taxon-name-part taxon-name-part-type="suborder">Homoptera</tp:taxon-name-part></tp:taxon-name>, <tp:taxon-name><tp:taxon-name-part taxon-name-part-type="family">Membracidae</tp:taxon-name-part></tp:taxon-name>).</article-title><source>North Carolina Agricultural Experiment Station Technical Bulletin</source><volume>225</volume>: <fpage>1</fpage>–<lpage>177</lpage>. <ext-link xlink:href="https://babel.hathitrust.org/cgi/pt?id=uc1.b3982411&amp;view=1up&amp;seq=52" ext-link-type="uri" xlink:type="simple">https://babel.hathitrust.org/cgi/pt?id=uc1.b3982411&amp;view=1up&amp;seq=52</ext-link></mixed-citation></ref></ref-list></tp:taxon-treatment>
