# Supplementary material for: ﻿Three new species of the Neotropical genus Smilidarnis Andrade (Hemiptera, Membracidae)
Source: Zookeys. 2023 Aug 8;1174:85–95. doi: 10.3897/zookeys.1174.103324 (PMC10848836; doi:10.3897/zookeys.1174.103324)
Supplement: XML Treatment for Smilidarnis duocornus [file zookeys.1174.103324-treatment2.xml]

<!DOCTYPE tp:taxon-treatment
  PUBLIC "-//TaxonX//DTD Taxonomic Treatment Publishing DTD v0 20100105//EN" "tax-treatment-NSO.dtd">
<tp:taxon-treatment xmlns:tp="http://www.plazi.org/taxpub"><tp:treatment-meta><kwd-group><label>Taxon classification</label><kwd>
              <named-content content-type="kingdom">Animalia</named-content>
            </kwd><kwd>
              <named-content content-type="order">Hemiptera</named-content>
            </kwd><kwd>
              <named-content content-type="family">Membracidae</named-content>
            </kwd></kwd-group><mixed-citation publication-type="journal"><person-group><name><surname>McKamey</surname><given-names>Stuart H.</given-names></name></person-group><article-title>﻿Three new species of the Neotropical genus <italic><tp:taxon-name><tp:taxon-name-part taxon-name-part-type="genus" reg="Smilidarnis">Smilidarnis</tp:taxon-name-part></tp:taxon-name></italic> Andrade (<tp:taxon-name><tp:taxon-name-part taxon-name-part-type="order">Hemiptera</tp:taxon-name-part></tp:taxon-name>, <tp:taxon-name><tp:taxon-name-part taxon-name-part-type="family">Membracidae</tp:taxon-name-part></tp:taxon-name>)</article-title><source>Zookeys</source><day>08</day><month>08</month><year>2023</year><volume>1174</volume><fpage>85</fpage><lpage>95</lpage><pub-id pub-id-type="doi">10.3897/zookeys.1174.103324</pub-id></mixed-citation></tp:treatment-meta><tp:nomenclature><label>﻿</label><tp:taxon-name>
            <object-id xmlns:xlink="http://www.w3.org/1999/xlink" content-type="arpha" xlink:type="simple">0292BFB4-28F2-5546-BEA9-B09FF7E0DEB7</object-id>
            <tp:taxon-name-part taxon-name-part-type="genus" reg="Smilidarnis">Smilidarnis</tp:taxon-name-part>
            <tp:taxon-name-part taxon-name-part-type="species" reg="duocornus">duocornus</tp:taxon-name-part>
            <object-id xmlns:xlink="http://www.w3.org/1999/xlink" content-type="zoobank" xlink:type="simple">https://zoobank.org/83FF1199-024D-4397-A31F-A942B5B39E81</object-id>
          </tp:taxon-name><tp:taxon-status xmlns:xlink="http://www.w3.org/1999/xlink" xlink:type="simple">sp. nov.</tp:taxon-status><xref ref-type="fig" rid="F2">Figs 2–7</xref></tp:nomenclature><tp:treatment-sec sec-type="diagnosis" id="SECID0EFLAE"><title>Diagnosis.</title><p>Pronotum with pair of suprahumeral spines; pronotum broader across suprahumeral spines than across posterior spines.</p></tp:treatment-sec><tp:treatment-sec sec-type="description" id="SECID0EKLAE"><title>Description of female.</title><p>Dimensions (mm). Length of pronotum 7.5; length including wings in repose 9.5; width across suprahumeral spine apices 4.5; width across posterolateral spine apices 3.0; height in anterior view 4.3. Head (Fig. <xref ref-type="fig" rid="F2">3</xref>). Ocelli circular, below imaginary midline between eyes; distance to eye 1.2× distance between ocelli; vertex with depression ventrolaterally adjacent to ocelli, pair of narrow diagonal depressions dorsally, with distinct sutures and frontoclypeus extending ventrally beyond vertex ventrolateral margins. Pronotum (Figs <xref ref-type="fig" rid="F2">2–4</xref>) with pair of stout suprahumeral spines; pronotum distinctly broader across suprahumeral spines than across posterior spines; weakly elevated immediately behind suprahumeral spines, this portion roughly trapezoidal in lateral view, abruptly narrowed laterally and expanding again to apical portion that bears pair of widely separated, stout lateral spines directed posteriorly and slender middle spine. Forewing (as in Fig. <xref ref-type="fig" rid="F1">1</xref>) R and M not confluent for short distance near apex. Leg chaetotaxy. Femora lacking cucullate setae and spines; metathoracic tibia row I lacking cucullate setae, row II cucullate setae sparse in single line, row III cucullate setae dense, single row basally, double row distally. Abdominal terga without pits, fossae, or digitate processes. Color. Head pale brown except darker in depressions and along sutures of frontoclypeus; pronotum pale brown throughout except dark brown mottling in anterior half, at bases of suprahumeral spines, and posteriorly across lateral spines.</p><fig id="F2" position="float" orientation="portrait"><object-id xmlns:xlink="http://www.w3.org/1999/xlink" content-type="doi" xlink:type="simple">10.3897/zookeys.1174.103324.figures2-7</object-id><object-id xmlns:xlink="http://www.w3.org/1999/xlink" content-type="arpha" xlink:type="simple">5FBB989C-1ABC-5B67-B965-80D892EBBE36</object-id><label>Figures 2–7.</label><caption><p><italic><tp:taxon-name><tp:taxon-name-part taxon-name-part-type="genus" reg="Smilidarnis">Smilidarnis</tp:taxon-name-part><tp:taxon-name-part taxon-name-part-type="species" reg="duocornus">duocornus</tp:taxon-name-part></tp:taxon-name></italic> sp. nov. <bold>2–4</bold> habitus in dorsal, anterior, and lateral views, respectively <bold>5–7</bold> valvifers 1, 2, and 3, respectively.</p></caption><graphic xmlns:xlink="http://www.w3.org/1999/xlink" xlink:href="zookeys-1174-085_article-103324__-g002.jpg" position="float" orientation="portrait" xlink:type="simple" id="oo_890187.jpg"><uri content-type="original_file" xlink:type="simple">https://binary.pensoft.net/fig/890187</uri></graphic></fig></tp:treatment-sec><tp:treatment-sec sec-type="Female terminalia" id="SECID0EYMAE"><title>Female terminalia.</title><p>Sternite VII broadly emarginate medially (as in Fig. <xref ref-type="fig" rid="F4">17</xref>); valvula I (Fig. <xref ref-type="fig" rid="F2">5</xref>) long, apex subacute; valvula II (Fig. <xref ref-type="fig" rid="F2">6</xref>) in lateral view with dorsal margin linear in basal 2/3, then minutely sinuate, apex rounded; valvula III (Fig. <xref ref-type="fig" rid="F2">7</xref>) long, apex rounded, bearing macrosetae along entire ventral margin.</p></tp:treatment-sec><tp:treatment-sec sec-type="Male" id="SECID0EONAE"><title>Male.</title><p>Unknown.</p></tp:treatment-sec><tp:treatment-sec sec-type="material" id="SECID0ETNAE"><title>Material examined.</title><p><bold><italic>Holotype</italic></bold> ♀ (<named-content xmlns:xlink="http://www.w3.org/1999/xlink" content-type="dwc:institutional_code" xlink:title="Instituto Nacional de Pesquisas da Amazonia, Coleção Sistemática da Entomologia, Manaus, Brazil" xlink:href="http://grbio.org/institution/instituto-nacional-de-pesquisas-da-amazonia" xlink:type="simple">INPA</named-content>) with labels “BRAZIL: Rondonia. 62 | km SW Ariquemes, nr | Fzda. Rancho Grande | 5–17-X-1993 JE Eger | MV &amp; Black Lights” and a red “HOLOTYPE | <tp:taxon-name><tp:taxon-name-part taxon-name-part-type="genus" reg="Smilidarnis">Smilidarnis</tp:taxon-name-part></tp:taxon-name> | <tp:taxon-name><tp:taxon-name-part taxon-name-part-type="genus" reg="Smilidarnis"/><tp:taxon-name-part taxon-name-part-type="species" reg="duocornus">duocornus</tp:taxon-name-part></tp:taxon-name> | S.H. McKamey”.</p></tp:treatment-sec><tp:treatment-sec sec-type="etymology" id="SECID0ESOAE"><title>Etymology.</title><p>The species is a Latin adjective derived from “duo” for two, and “cornu” for horn, referring to the pair of stout suprahumeral spines.</p></tp:treatment-sec><tp:treatment-sec sec-type="notes" id="SECID0EXOAE"><title>Notes.</title><p>The pronota of <italic><tp:taxon-name><tp:taxon-name-part taxon-name-part-type="genus" reg="Smilidarnis">S.</tp:taxon-name-part><tp:taxon-name-part taxon-name-part-type="species" reg="duocornus">duocornus</tp:taxon-name-part></tp:taxon-name></italic> and <italic><tp:taxon-name><tp:taxon-name-part taxon-name-part-type="genus" reg="Smilidarnis">S.</tp:taxon-name-part><tp:taxon-name-part taxon-name-part-type="species" reg="robustus">robustus</tp:taxon-name-part></tp:taxon-name></italic>, which are both only known from a female holotype, closely resemble each other and have similar coloration. In some treehoppers, such as <italic><tp:taxon-name><tp:taxon-name-part taxon-name-part-type="genus" reg="Quinquespinosa">Quinquespinosa</tp:taxon-name-part><tp:taxon-name-part taxon-name-part-type="species" reg="septamacula">septamacula</tp:taxon-name-part></tp:taxon-name></italic><xref ref-type="bibr" rid="B13">McKamey (2023)</xref>, color and surprahumeral spine length is variable, so these differences alone might not suffice for species recognition. Nevertheless, these are considered separate species for several reasons: <italic><tp:taxon-name><tp:taxon-name-part taxon-name-part-type="genus" reg="Smergotomia">S.</tp:taxon-name-part><tp:taxon-name-part taxon-name-part-type="species" reg="sobustus">sobustus</tp:taxon-name-part></tp:taxon-name></italic> is almost 3 mm larger; its posterior portion is more elevated, and the apical lateral spines are directed more laterally. Futhermore, the setation of valvifer III is distinct; bearing macrosetae along ventral margin in S. <italic><tp:taxon-name><tp:taxon-name-part taxon-name-part-type="genus" reg="Smilidarnis"/><tp:taxon-name-part taxon-name-part-type="species" reg="duocornus">duocornus</tp:taxon-name-part></tp:taxon-name></italic> (Fig. <xref ref-type="fig" rid="F2">7</xref>), in contrast to that of <italic><tp:taxon-name><tp:taxon-name-part taxon-name-part-type="genus" reg="Smilidarnis">S.</tp:taxon-name-part><tp:taxon-name-part taxon-name-part-type="species" reg="robustus">robustus</tp:taxon-name-part></tp:taxon-name></italic>, which bears fine hairlike setae on entire ventral half (Fig. <xref ref-type="fig" rid="F4">20</xref>).</p></tp:treatment-sec><tp:treatment-sec><!--Section generated to contain objects referenced in tp:taxon-treatment.--><fig id="F1" position="float" orientation="portrait"><object-id xmlns:xlink="http://www.w3.org/1999/xlink" content-type="doi" xlink:type="simple">10.3897/zookeys.1174.103324.figure1</object-id><object-id xmlns:xlink="http://www.w3.org/1999/xlink" content-type="arpha" xlink:type="simple">D2660C80-9735-5C53-A88D-5CA5D1E1B97E</object-id><label>Figure 1.</label><caption><p><italic><tp:taxon-name><tp:taxon-name-part taxon-name-part-type="genus" reg="Smilidarnis">Smilidarnis</tp:taxon-name-part><tp:taxon-name-part taxon-name-part-type="species" reg="robustus">robustus</tp:taxon-name-part></tp:taxon-name></italic> sp. nov., forewing and hind wing.</p></caption><graphic xmlns:xlink="http://www.w3.org/1999/xlink" xlink:href="zookeys-1174-085_article-103324__-g001.jpg" position="float" orientation="portrait" xlink:type="simple" id="oo_890186.jpg"><uri content-type="original_file" xlink:type="simple">https://binary.pensoft.net/fig/890186</uri></graphic></fig><fig id="F4" position="float" orientation="portrait"><object-id xmlns:xlink="http://www.w3.org/1999/xlink" content-type="doi" xlink:type="simple">10.3897/zookeys.1174.103324.figures14-20</object-id><object-id xmlns:xlink="http://www.w3.org/1999/xlink" content-type="arpha" xlink:type="simple">5B74EB5A-5017-5115-81C3-F2B3004ABAFC</object-id><label>Figures 14–20.</label><caption><p><italic><tp:taxon-name><tp:taxon-name-part taxon-name-part-type="genus" reg="Smilidarnis">Smilidarnis</tp:taxon-name-part><tp:taxon-name-part taxon-name-part-type="species" reg="robustus">robustus</tp:taxon-name-part></tp:taxon-name></italic> sp. nov. <bold>14–16</bold> habitus in dorsal, lateral, and anterior views, respectively <bold>17</bold> abdominal segment VII, ventral view <bold>18–20</bold> valvifers 1, 2, and 3, respectively.</p></caption><graphic xmlns:xlink="http://www.w3.org/1999/xlink" xlink:href="zookeys-1174-085_article-103324__-g004.jpg" position="float" orientation="portrait" xlink:type="simple" id="oo_890189.jpg"><uri content-type="original_file" xlink:type="simple">https://binary.pensoft.net/fig/890189</uri></graphic></fig></tp:treatment-sec><ref-list><ref id="B13"><mixed-citation xmlns:xlink="http://www.w3.org/1999/xlink" xlink:type="simple"><person-group><name name-style="western"><surname>McKamey</surname><given-names>SH</given-names></name></person-group> (<year>2023</year>) <article-title>Three new monobasic genera and three new species of the New World treehopper tribe <tp:taxon-name><tp:taxon-name-part taxon-name-part-type="tribe">Acutalini</tp:taxon-name-part></tp:taxon-name> (<tp:taxon-name><tp:taxon-name-part taxon-name-part-type="order">Hemiptera</tp:taxon-name-part></tp:taxon-name>, <tp:taxon-name><tp:taxon-name-part taxon-name-part-type="family">Membracidae</tp:taxon-name-part></tp:taxon-name>, <tp:taxon-name><tp:taxon-name-part taxon-name-part-type="subfamily">Smiliinae</tp:taxon-name-part></tp:taxon-name>) with a key to all genera.</article-title><source>ZooKeys</source><volume>1143</volume>: <fpage>189</fpage>–<lpage>203</lpage>. <ext-link xlink:href="10.3897/zookeys.1143.94124" ext-link-type="doi" xlink:type="simple">https://doi.org/10.3897/zookeys.1143.94124</ext-link></mixed-citation></ref></ref-list></tp:taxon-treatment>
