# Supplementary material for: ﻿Three new species of the Neotropical genus Smilidarnis Andrade (Hemiptera, Membracidae)
Source: Zookeys. 2023 Aug 8;1174:85–95. doi: 10.3897/zookeys.1174.103324 (PMC10848836; doi:10.3897/zookeys.1174.103324)
Supplement: XML Treatment for Smilidarnis erwini [file zookeys.1174.103324-treatment3.xml]

<!DOCTYPE tp:taxon-treatment
  PUBLIC "-//TaxonX//DTD Taxonomic Treatment Publishing DTD v0 20100105//EN" "tax-treatment-NSO.dtd">
<tp:taxon-treatment xmlns:tp="http://www.plazi.org/taxpub"><tp:treatment-meta><kwd-group><label>Taxon classification</label><kwd>
              <named-content content-type="kingdom">Animalia</named-content>
            </kwd><kwd>
              <named-content content-type="order">Hemiptera</named-content>
            </kwd><kwd>
              <named-content content-type="family">Membracidae</named-content>
            </kwd></kwd-group><mixed-citation publication-type="journal"><person-group><name><surname>McKamey</surname><given-names>Stuart H.</given-names></name></person-group><article-title>﻿Three new species of the Neotropical genus <italic><tp:taxon-name><tp:taxon-name-part taxon-name-part-type="genus" reg="Smilidarnis">Smilidarnis</tp:taxon-name-part></tp:taxon-name></italic> Andrade (<tp:taxon-name><tp:taxon-name-part taxon-name-part-type="order">Hemiptera</tp:taxon-name-part></tp:taxon-name>, <tp:taxon-name><tp:taxon-name-part taxon-name-part-type="family">Membracidae</tp:taxon-name-part></tp:taxon-name>)</article-title><source>Zookeys</source><day>08</day><month>08</month><year>2023</year><volume>1174</volume><fpage>85</fpage><lpage>95</lpage><pub-id pub-id-type="doi">10.3897/zookeys.1174.103324</pub-id></mixed-citation></tp:treatment-meta><tp:nomenclature><label>﻿</label><tp:taxon-name>
            <object-id xmlns:xlink="http://www.w3.org/1999/xlink" content-type="arpha" xlink:type="simple">B5E38D40-232C-5BBC-8AC1-1C03E9D715F7</object-id>
            <tp:taxon-name-part taxon-name-part-type="genus" reg="Smilidarnis">Smilidarnis</tp:taxon-name-part>
            <tp:taxon-name-part taxon-name-part-type="species" reg="erwini">erwini</tp:taxon-name-part>
            <object-id xmlns:xlink="http://www.w3.org/1999/xlink" content-type="zoobank" xlink:type="simple">https://zoobank.org/DF05FB0E-5FC5-47EE-9F82-3160A941B6A4</object-id>
          </tp:taxon-name><tp:taxon-status xmlns:xlink="http://www.w3.org/1999/xlink" xlink:type="simple">sp. nov.</tp:taxon-status><xref ref-type="fig" rid="F3">Figs 8–13</xref></tp:nomenclature><tp:treatment-sec sec-type="diagnosis" id="SECID0EXSAE"><title>Diagnosis.</title><p>Pronotum without pair of suprahumeral spines; vertex of head with four dark lines, outer pair adjacent to eyes and inner pair ventrally converging.</p></tp:treatment-sec><tp:treatment-sec sec-type="description" id="SECID0E3SAE"><title>Description of male.</title><p>Dimensions (mm). Length of pronotum 8.5; length including wings in repose 10.0; width across humeri 3.7; width across posterolateral spine apices 1.5; height in anterior view 4.2. Head (Fig. <xref ref-type="fig" rid="F3">9</xref>). Ocelli circular, above imaginary middle line between eyes; distance to eye 0.8× distance between ocelli; vertex with adjacent depression ventrolaterally; frontoclypeus with indistinct sutures and evenly convex in line with ventrolateral margins. Pronotum (Figs <xref ref-type="fig" rid="F3">8–10</xref>). Humeral angles rounded, only slightly produced laterally from wing bases. Forewing (as in Fig. <xref ref-type="fig" rid="F1">1</xref>) R and M not confluent for short distance near apex. Leg chaetotaxy. Femora of pro- and metathorax lacking cucullate setae and spines (other femora missing); metathoracic tibiae missing. Abdominal terga without pits, fossae, or digitate processes.</p></tp:treatment-sec><tp:treatment-sec sec-type="Male terminalia" id="SECID0EOTAE"><title>Male terminalia</title><p>(Figs <xref ref-type="fig" rid="F3">11–13</xref>). Pygofer (Fig. <xref ref-type="fig" rid="F3">11</xref>) including lateral plate subquadrate, lateral plate unarmed, ovate, pilose throughout, subgenital plate (Fig. <xref ref-type="fig" rid="F3">13</xref>) fused basally, its sides subparallel, slightly narrowing distally, length in ventral view about 2.3× width; style (Figs <xref ref-type="fig" rid="F3">11</xref>, <xref ref-type="fig" rid="F3">12</xref>) recurved with short acute apex; aedeagus (Figs <xref ref-type="fig" rid="F3">11</xref>, <xref ref-type="fig" rid="F3">12</xref>) U-shaped in lateral view, shaft subparallel in anterior and lateral views, lacking dentae or other texture on distoanterior portion; gonopore dorsal. Color. Pale brown throughout except 4 dark lines on head vertex (outer pair adjacent to eyes, inner pair overlapping ocelli and ventrally convergent), 1 large median, dark brown, anteriorly divergent, V-shaped mark on pronotal metopidium, all 3 apical spines with bases and apices black but pale at mid length.</p><fig id="F3" position="float" orientation="portrait"><object-id xmlns:xlink="http://www.w3.org/1999/xlink" content-type="doi" xlink:type="simple">10.3897/zookeys.1174.103324.figures8-13</object-id><object-id xmlns:xlink="http://www.w3.org/1999/xlink" content-type="arpha" xlink:type="simple">151A84FE-07EB-56FA-A092-953C7439E527</object-id><label>Figures 8–13.</label><caption><p><italic><tp:taxon-name><tp:taxon-name-part taxon-name-part-type="genus" reg="Smilidarnis">Smilidarnis</tp:taxon-name-part><tp:taxon-name-part taxon-name-part-type="species" reg="erwini">erwini</tp:taxon-name-part></tp:taxon-name></italic> sp. nov. <bold>8–10</bold> habitus in dorsal, anterior, and lateral views, respectively <bold>11</bold> pygofer, styles, and aedeagus, lateral view <bold>12</bold> aedeagus and styles, anterior view <bold>13</bold> subgenital plate, ventral view. <italic>lp</italic> lateral plate.</p></caption><graphic xmlns:xlink="http://www.w3.org/1999/xlink" xlink:href="zookeys-1174-085_article-103324__-g003.jpg" position="float" orientation="portrait" xlink:type="simple" id="oo_890188.jpg"><uri content-type="original_file" xlink:type="simple">https://binary.pensoft.net/fig/890188</uri></graphic></fig><p><bold>Female.</bold> Unknown.</p></tp:treatment-sec><tp:treatment-sec sec-type="material" id="SECID0EWVAE"><title>Material examined.</title><p><bold><italic>Holotype</italic></bold> ♂ (<abbrev xmlns:xlink="http://www.w3.org/1999/xlink" content-type="institution" xlink:title="Museo de la Escuela Politécnica Nacional, Quito, Ecuador" id="ABBRID0EBWAE" xlink:type="simple">EPNC</abbrev>) with labels “ECUADOR: ORELLANA: Reserva Etnica Waorani, 1 | km S. OnkoneGare Camp Transect Ent 216.3m | 15-Jan-94 00°39'25.7"S, 076°27'10.8"W T.L | Erwin: et al Fogging Terre firme forest Lot 579”, and a red “HOLOTYPE | <tp:taxon-name><tp:taxon-name-part taxon-name-part-type="genus" reg="Smilidarnis">Smilidarnis</tp:taxon-name-part></tp:taxon-name> | <tp:taxon-name><tp:taxon-name-part taxon-name-part-type="genus" reg="Smilidarnis"/><tp:taxon-name-part taxon-name-part-type="species" reg="erwini">erwini</tp:taxon-name-part></tp:taxon-name> | S.H. McKamey”. All legs are missing or badly damaged but the specimen, excluding its abdominal dissection, is otherwise intact.</p></tp:treatment-sec><tp:treatment-sec sec-type="etymology" id="SECID0EVWAE"><title>Etymology.</title><p>The species is named to honor Terry Erwin for his innovative and revolutionary method of collecting insects through insecticidal fogging of the forest canopy, which has collected many new species, including this one.</p></tp:treatment-sec><tp:treatment-sec sec-type="notes" id="SECID0E1WAE"><title>Notes.</title><p>The pronotal apex of <italic><tp:taxon-name><tp:taxon-name-part taxon-name-part-type="genus" reg="Smilidarnis">S.</tp:taxon-name-part><tp:taxon-name-part taxon-name-part-type="species" reg="erwini">erwini</tp:taxon-name-part></tp:taxon-name></italic> resembles that <italic>of <tp:taxon-name><tp:taxon-name-part taxon-name-part-type="genus" reg="Smergotomia">S.</tp:taxon-name-part><tp:taxon-name-part taxon-name-part-type="species" reg="fasciatus">fasciatus</tp:taxon-name-part></tp:taxon-name></italic> in having the bases and tips of the posterolateral spines black. In <italic><tp:taxon-name><tp:taxon-name-part taxon-name-part-type="genus" reg="Smergotomia">S.</tp:taxon-name-part><tp:taxon-name-part taxon-name-part-type="species" reg="fasciatus">fasciatus</tp:taxon-name-part></tp:taxon-name></italic>, however, in addition to other differences, those lateral spines are nearly as long as the middle spine, in comparison to <italic><tp:taxon-name><tp:taxon-name-part taxon-name-part-type="genus" reg="Smilidarnis">S.</tp:taxon-name-part><tp:taxon-name-part taxon-name-part-type="species" reg="erwini">erwini</tp:taxon-name-part></tp:taxon-name></italic>, in which they are about half the length of the middle spine, and <italic><tp:taxon-name><tp:taxon-name-part taxon-name-part-type="genus" reg="Smergotomia">S.</tp:taxon-name-part><tp:taxon-name-part taxon-name-part-type="species" reg="concolor">concolor</tp:taxon-name-part></tp:taxon-name></italic>, in which they are even more reduced.</p></tp:treatment-sec><tp:treatment-sec><!--Section generated to contain objects referenced in tp:taxon-treatment.--><fig id="F1" position="float" orientation="portrait"><object-id xmlns:xlink="http://www.w3.org/1999/xlink" content-type="doi" xlink:type="simple">10.3897/zookeys.1174.103324.figure1</object-id><object-id xmlns:xlink="http://www.w3.org/1999/xlink" content-type="arpha" xlink:type="simple">D2660C80-9735-5C53-A88D-5CA5D1E1B97E</object-id><label>Figure 1.</label><caption><p><italic><tp:taxon-name><tp:taxon-name-part taxon-name-part-type="genus" reg="Smilidarnis">Smilidarnis</tp:taxon-name-part><tp:taxon-name-part taxon-name-part-type="species" reg="robustus">robustus</tp:taxon-name-part></tp:taxon-name></italic> sp. nov., forewing and hind wing.</p></caption><graphic xmlns:xlink="http://www.w3.org/1999/xlink" xlink:href="zookeys-1174-085_article-103324__-g001.jpg" position="float" orientation="portrait" xlink:type="simple" id="oo_890186.jpg"><uri content-type="original_file" xlink:type="simple">https://binary.pensoft.net/fig/890186</uri></graphic></fig></tp:treatment-sec></tp:taxon-treatment>
