# Supplementary material for: ﻿Three new species of the Neotropical genus Smilidarnis Andrade (Hemiptera, Membracidae)
Source: Zookeys. 2023 Aug 8;1174:85–95. doi: 10.3897/zookeys.1174.103324 (PMC10848836; doi:10.3897/zookeys.1174.103324)
Supplement: XML Treatment for Smilidarnis robustus [file zookeys.1174.103324-treatment4.xml]

<!DOCTYPE tp:taxon-treatment
  PUBLIC "-//TaxonX//DTD Taxonomic Treatment Publishing DTD v0 20100105//EN" "tax-treatment-NSO.dtd">
<tp:taxon-treatment xmlns:tp="http://www.plazi.org/taxpub"><tp:treatment-meta><kwd-group><label>Taxon classification</label><kwd>
              <named-content content-type="kingdom">Animalia</named-content>
            </kwd><kwd>
              <named-content content-type="order">Hemiptera</named-content>
            </kwd><kwd>
              <named-content content-type="family">Membracidae</named-content>
            </kwd></kwd-group><mixed-citation publication-type="journal"><person-group><name><surname>McKamey</surname><given-names>Stuart H.</given-names></name></person-group><article-title>﻿Three new species of the Neotropical genus <italic><tp:taxon-name><tp:taxon-name-part taxon-name-part-type="genus" reg="Smilidarnis">Smilidarnis</tp:taxon-name-part></tp:taxon-name></italic> Andrade (<tp:taxon-name><tp:taxon-name-part taxon-name-part-type="order">Hemiptera</tp:taxon-name-part></tp:taxon-name>, <tp:taxon-name><tp:taxon-name-part taxon-name-part-type="family">Membracidae</tp:taxon-name-part></tp:taxon-name>)</article-title><source>Zookeys</source><day>08</day><month>08</month><year>2023</year><volume>1174</volume><fpage>85</fpage><lpage>95</lpage><pub-id pub-id-type="doi">10.3897/zookeys.1174.103324</pub-id></mixed-citation></tp:treatment-meta><tp:nomenclature><label>﻿</label><tp:taxon-name>
            <object-id xmlns:xlink="http://www.w3.org/1999/xlink" content-type="arpha" xlink:type="simple">71FDE069-5352-5E13-A263-0138ACB9D7B0</object-id>
            <tp:taxon-name-part taxon-name-part-type="genus" reg="Smilidarnis">Smilidarnis</tp:taxon-name-part>
            <tp:taxon-name-part taxon-name-part-type="species" reg="robustus">robustus</tp:taxon-name-part>
            <object-id xmlns:xlink="http://www.w3.org/1999/xlink" content-type="zoobank" xlink:type="simple">https://zoobank.org/DDA76B99-A2D7-4802-9F6A-798079CE5D0C</object-id>
          </tp:taxon-name><tp:taxon-status xmlns:xlink="http://www.w3.org/1999/xlink" xlink:type="simple">sp. nov.</tp:taxon-status><xref ref-type="fig" rid="F1">Figs 1</xref><xref ref-type="fig" rid="F4">, 14–20</xref></tp:nomenclature><tp:treatment-sec sec-type="diagnosis" id="SECID0EJ1AE"><title>Diagnosis.</title><p>Pronotum with pair of suprahumeral spines; pronotal width across posterior spines slightly greater than width across suprahumeral spines.</p></tp:treatment-sec><tp:treatment-sec sec-type="description" id="SECID0EO1AE"><title>Description of female.</title><p>Dimensions (mm). Length of pronotum 10.3; length including wings in repose 12.4; width across suprahumeral spine apices 5.0; width across posterolateral spine apices 5.8; height in anterior view 5.1. Head (Fig. <xref ref-type="fig" rid="F4">16</xref>). Vertex wider than tall, glabrous, without irregular ridges, dorsal margin weakly convex, lateral margins straight; ocelli circular, below imaginary middle line between eyes; distance to eye 1.3× distance between ocelli; midline and frontoclypeal sutures prominent; frontoclypeus extending ventrally beyond vertex ventrolateral margins, with distinct sutures. Pronotum (Figs <xref ref-type="fig" rid="F4">14–16</xref>). Suprahumeral spines present with robust bases, projecting laterally and slightly ventrally; weakly elevated immediately behind suprahumeral spines, this posterior portion roughly trapezoidal in lateral view, abruptly narrowed laterally and expanding again to apical portion that bears pair of widely separated stout lateral spines and middle slender spine; lateral pair with apices broader than span of suprahumeral spines and directed posterolaterally, middle spine directed posteriorly and not attaining forewing vein M<sub>3+4</sub>. Forewing (Fig. <xref ref-type="fig" rid="F1">1</xref>) R and M not confluent for short distance near apex. Leg chaetotaxy. Femora lacking cucullate setae and spines; metathoracic tibia row I cucullate setae double, row II absent, row III cucullate setae double.</p><p><bold>Female terminalia.</bold> Sternite VII broadly, smoothly emarginate medially (Fig. <xref ref-type="fig" rid="F4">17</xref>); valvula I long, apex subacute (Fig. <xref ref-type="fig" rid="F4">18</xref>); valvula II (Fig. <xref ref-type="fig" rid="F4">19</xref>) in lateral view with dorsal margin linear in basal 2/3, then bearing 4 minute dentae followed by weak irregular expansion, apex rounded; valvula III (Fig. <xref ref-type="fig" rid="F4">20</xref>) long, apex rounded broadly, bearing fine hairlike setae on entire ventral half. Abdominal terga without pits, fossae, or digitate processes. Color. Pronotum burnt orange throughout except dark brown on suprahumeral spines, apex including lateral spines, this apical darkness interrupted by pair of subcircular pale spots on either side of the middle spine (visible in posterior view only); forewing anteriorly with amber tint, otherwise hyaline; ventrally concolorous with pronotum except black meso- and metathoracic coxae and pleural area between them.</p><fig id="F4" position="float" orientation="portrait"><object-id xmlns:xlink="http://www.w3.org/1999/xlink" content-type="doi" xlink:type="simple">10.3897/zookeys.1174.103324.figures14-20</object-id><object-id xmlns:xlink="http://www.w3.org/1999/xlink" content-type="arpha" xlink:type="simple">5B74EB5A-5017-5115-81C3-F2B3004ABAFC</object-id><label>Figures 14–20.</label><caption><p><italic><tp:taxon-name><tp:taxon-name-part taxon-name-part-type="genus" reg="Smilidarnis">Smilidarnis</tp:taxon-name-part><tp:taxon-name-part taxon-name-part-type="species" reg="robustus">robustus</tp:taxon-name-part></tp:taxon-name></italic> sp. nov. <bold>14–16</bold> habitus in dorsal, lateral, and anterior views, respectively <bold>17</bold> abdominal segment VII, ventral view <bold>18–20</bold> valvifers 1, 2, and 3, respectively.</p></caption><graphic xmlns:xlink="http://www.w3.org/1999/xlink" xlink:href="zookeys-1174-085_article-103324__-g004.jpg" position="float" orientation="portrait" xlink:type="simple" id="oo_890189.jpg"><uri content-type="original_file" xlink:type="simple">https://binary.pensoft.net/fig/890189</uri></graphic></fig><p><bold>Male.</bold> Unknown.</p></tp:treatment-sec><tp:treatment-sec sec-type="material" id="SECID0EY3AE"><title>Material examined.</title><p><bold><italic>Holotype</italic></bold> ♀ (<named-content xmlns:xlink="http://www.w3.org/1999/xlink" content-type="dwc:institutional_code" xlink:title="U.S. National Museum of Natural History, Smithsonian Institution, Washington, DC" xlink:href="http://grbio.org/institution/smithsonian-institution-national-museum-natural-history-0" xlink:type="simple">USNM</named-content>) with labels “Shapajilla, | Peru | May, 1939”, “WDFunkhouser | Collection | 1962”, “Omalon [sic] | sp. nov.”, “Deitz Research | 71-350a ♀”, “CHD Research | #98-0004”, and a red “HOLOTYPE | <tp:taxon-name><tp:taxon-name-part taxon-name-part-type="genus" reg="Smilidarnis">Smilidarnis</tp:taxon-name-part></tp:taxon-name> | <tp:taxon-name><tp:taxon-name-part taxon-name-part-type="genus" reg="Smilidarnis"/><tp:taxon-name-part taxon-name-part-type="species" reg="robustus">robustus</tp:taxon-name-part></tp:taxon-name> | S.H. McKamey”. There are several parts missing from the holotype: prothoracic left tibia and tarsi (the right is covered in glue), mesothoracic left tarsi (the right is covered in glue), and the metathoracic left trochanter to tarsi. The holotype has the left wing with an aberration of a thin third m-cu crossvein.</p></tp:treatment-sec><tp:treatment-sec sec-type="etymology" id="SECID0EX4AE"><title>Etymology.</title><p>The species epithet is a masculine adjective referring to the overall robustness of this species’ pronotum.</p></tp:treatment-sec><tp:treatment-sec><!--Section generated to contain objects referenced in tp:taxon-treatment.--><fig id="F1" position="float" orientation="portrait"><object-id xmlns:xlink="http://www.w3.org/1999/xlink" content-type="doi" xlink:type="simple">10.3897/zookeys.1174.103324.figure1</object-id><object-id xmlns:xlink="http://www.w3.org/1999/xlink" content-type="arpha" xlink:type="simple">D2660C80-9735-5C53-A88D-5CA5D1E1B97E</object-id><label>Figure 1.</label><caption><p><italic><tp:taxon-name><tp:taxon-name-part taxon-name-part-type="genus" reg="Smilidarnis">Smilidarnis</tp:taxon-name-part><tp:taxon-name-part taxon-name-part-type="species" reg="robustus">robustus</tp:taxon-name-part></tp:taxon-name></italic> sp. nov., forewing and hind wing.</p></caption><graphic xmlns:xlink="http://www.w3.org/1999/xlink" xlink:href="zookeys-1174-085_article-103324__-g001.jpg" position="float" orientation="portrait" xlink:type="simple" id="oo_890186.jpg"><uri content-type="original_file" xlink:type="simple">https://binary.pensoft.net/fig/890186</uri></graphic></fig></tp:treatment-sec></tp:taxon-treatment>
